# Supplementary material for: Three new species of western California springsnails previously confused with Pyrgulopsis stearnsiana (Caenogastropoda, Hydrobiidae)
Source: Zookeys. 2016 Jun 29;(601):1–19. doi: 10.3897/zookeys.601.9040 (PMC4978076; doi:10.3897/zookeys.601.9040)
Supplement: XML Treatment for Pyrgulopsis lindae [file zookeys.601.9040-treatment1.xml]

<!DOCTYPE tp:taxon-treatment
  PUBLIC "-//TaxonX//DTD Taxonomic Treatment Publishing DTD v0 20100105//EN" "tax-treatment-NSO.dtd">
<tp:taxon-treatment xmlns:tp="http://www.plazi.org/taxpub"><tp:treatment-meta><kwd-group><label>Taxon classification</label><kwd><named-content content-type="kingdom">Animalia</named-content></kwd><kwd><named-content content-type="order">Littorinimorpha</named-content></kwd><kwd><named-content content-type="family">Hydrobiidae</named-content></kwd></kwd-group><mixed-citation publication-type="journal"><person-group><name><surname>Hershler</surname><given-names>Robert</given-names></name><name><surname>Liu</surname><given-names>Hsiu-Ping</given-names></name><name><surname>Babbitt</surname><given-names>Caitlin</given-names></name><name><surname>Kellogg</surname><given-names>Michael G.</given-names></name><name><surname>Howard</surname><given-names>Jeanette K.</given-names></name></person-group><article-title>Three new species of western California springsnails previously confused with <italic><tp:taxon-name><tp:taxon-name-part taxon-name-part-type="genus">Pyrgulopsis</tp:taxon-name-part> <tp:taxon-name-part taxon-name-part-type="species">stearnsiana</tp:taxon-name-part></tp:taxon-name></italic> (<tp:taxon-name><tp:taxon-name-part taxon-name-part-type="subclass">Caenogastropoda</tp:taxon-name-part></tp:taxon-name>, <tp:taxon-name><tp:taxon-name-part taxon-name-part-type="family">Hydrobiidae</tp:taxon-name-part></tp:taxon-name>)</article-title><source>Zookeys</source><day>29</day><month>6</month><year>2016</year><volume>2016</volume><issue>601</issue><fpage>1</fpage><lpage>19</lpage><pub-id pub-id-type="doi">10.3897/zookeys.601.9040</pub-id></mixed-citation></tp:treatment-meta><tp:nomenclature><tp:taxon-name>
                <tp:taxon-name-part taxon-name-part-type="genus">Pyrgulopsis</tp:taxon-name-part>
                <tp:taxon-name-part taxon-name-part-type="species">lindae</tp:taxon-name-part>
                <object-id xmlns:xlink="http://www.w3.org/1999/xlink" content-type="zoobank" xlink:type="simple">http://zoobank.org/2C71096A-39EE-4808-AAB9-EEE6D6787D92</object-id>
              </tp:taxon-name><tp:taxon-authority>Hershler, Liu, Babbitt, Kellogg &amp; Howard</tp:taxon-authority><tp:taxon-status xmlns:xlink="http://www.w3.org/1999/xlink" xlink:type="simple">sp. n.</tp:taxon-status><xref ref-type="fig" rid="F3">Figs 3A</xref><xref ref-type="fig" rid="F4">, 4</xref><tp:nomenclature-citation-list><tp:nomenclature-citation><tp:taxon-name>
                    <tp:taxon-name-part taxon-name-part-type="genus">Pyrgulopsis</tp:taxon-name-part> <tp:taxon-name-part taxon-name-part-type="species">stearnsiana</tp:taxon-name-part></tp:taxon-name><comment>.—<xref ref-type="bibr" rid="B11">Hershler and Liu 2010</xref> (in part).</comment></tp:nomenclature-citation></tp:nomenclature-citation-list></tp:nomenclature><tp:treatment-sec sec-type="Types"><title>Types.</title><p>Holotype, <named-content xmlns:xlink="http://www.w3.org/1999/xlink" content-type="dwc:institutional_code" xlink:type="simple">USNM</named-content> 905258, San Domingo Creek, 3.8 km up flow from Dogtown along San Domingo Road, Calaveras County, California, <named-content xmlns:xlink="http://www.w3.org/1999/xlink" content-type="dwc:verbatimCoordinates" xlink:type="simple"><named-content content-type="geo-json" specific-use="{&#34;type&#34;:&#34;Point&#34;,&#34;coordinates&#34;:[-120.5392,38.14122]}" xlink:type="simple">38.14122°N, 120.53920°W</named-content></named-content>, 6/26/2000, R. Hershler. Paratypes, *<named-content xmlns:xlink="http://www.w3.org/1999/xlink" content-type="dwc:institutional_code" xlink:type="simple">USNM</named-content> 1254709 (one dry shell and six alcohol-preserved specimens), from same lot.</p></tp:treatment-sec><tp:treatment-sec sec-type="material"><title>Referred material.</title><p>California. <italic>Calaveras County</italic>: <named-content xmlns:xlink="http://www.w3.org/1999/xlink" content-type="dwc:institutional_code" xlink:type="simple">ANSP</named-content> 158719, Santo Domingo (probably San Domingo) Creek Valley, N (north) of Murphys, no coordinates available, 9/11/1929. <italic>Tuolumne County</italic>: <abbrev xmlns:xlink="http://www.w3.org/1999/xlink" content-type="institution" xlink:title="Bell Museum of Natural History" xlink:type="simple">BellMNH</abbrev> 20821, Salvada Gulch (<named-content xmlns:xlink="http://www.w3.org/1999/xlink" content-type="dwc:verbatimCoordinates" xlink:type="simple"><named-content content-type="geo-json" specific-use="{&#34;type&#34;:&#34;Point&#34;,&#34;coordinates&#34;:[-120.41987,37.87062]}" xlink:type="simple">37.87062°N, 120.41987°W</named-content></named-content>), 11/9/1966.</p></tp:treatment-sec><tp:treatment-sec sec-type="diagnosis"><title>Diagnosis.</title><p>A medium-sized congener (maximum shell height, 3.3 mm) having an ovate-conic shell. Distinguished from other regional species in having a penial gland along the outer edge of the filament. Further differentiated from <italic><tp:taxon-name><tp:taxon-name-part taxon-name-part-type="genus">Pyrgulopsis</tp:taxon-name-part> <tp:taxon-name-part taxon-name-part-type="species">stearnsiana</tp:taxon-name-part></tp:taxon-name></italic> in having a ventral gland on the penis, and a larger penial lobe and terminal gland.</p></tp:treatment-sec><tp:treatment-sec sec-type="description"><title>Description.</title><p>Shell (Fig. <xref ref-type="fig" rid="F4">4A–B</xref>, Table <xref ref-type="table" rid="T3">3</xref>) ovate-conic, spire slightly longer than shell width in largest specimens, whorls 4.00–4.75. Teleoconch whorls medium convex, sometimes weakly shouldered. Aperture ovate, slightly angled above; parietal lip complete, nearly straight, narrowly disjunct, thin or slightly thickened; umbilicus absent or very small. Outer lip thin, orthocline. Teleoconch whorls sculptured with numerous irregular spiral striae.</p><fig id="F4" position="float" orientation="portrait"><label>Figure 4.</label><caption><p>Shells, opercula and radula, <italic><tp:taxon-name><tp:taxon-name-part taxon-name-part-type="genus">Pyrgulopsis</tp:taxon-name-part> <tp:taxon-name-part taxon-name-part-type="species">lindae</tp:taxon-name-part></tp:taxon-name></italic> sp. n. <bold>A</bold> Holotype, <named-content xmlns:xlink="http://www.w3.org/1999/xlink" content-type="dwc:institutional_code" xlink:type="simple">USNM</named-content> 905250 <bold>B</bold> Shell, <abbrev xmlns:xlink="http://www.w3.org/1999/xlink" content-type="institution" xlink:title="Bell Museum of Natural History" xlink:type="simple">BellMNH</abbrev> 20821 <bold>C, D</bold> Opercula (outer, inner sides), <abbrev xmlns:xlink="http://www.w3.org/1999/xlink" content-type="institution" xlink:title="Bell Museum of Natural History" xlink:type="simple">BellMNH</abbrev> 20821 <bold>E</bold> Portion of radular ribbon, <abbrev xmlns:xlink="http://www.w3.org/1999/xlink" content-type="institution" xlink:title="Bell Museum of Natural History" xlink:type="simple">BellMNH</abbrev> 20821 <bold>F</bold> Central teeth, <abbrev xmlns:xlink="http://www.w3.org/1999/xlink" content-type="institution" xlink:title="Bell Museum of Natural History" xlink:type="simple">BellMNH</abbrev> 20821 <bold>G</bold> Lateral teeth, <abbrev xmlns:xlink="http://www.w3.org/1999/xlink" content-type="institution" xlink:title="Bell Museum of Natural History" xlink:type="simple">BellMNH</abbrev> 20821. Scale bars: <bold>A–B</bold> = 1.0 mm; <bold>C–D</bold> = 200 µm; <bold>E–G</bold> = 10 µm.</p></caption><graphic xmlns:xlink="http://www.w3.org/1999/xlink" xlink:href="zookeys-601-001-g004.jpg" position="float" orientation="portrait" xlink:type="simple" id="oo_93968.jpg"/></fig><table-wrap id="T3" position="float" orientation="portrait"><label>Table 3.</label><caption><p>Shell parameters for <italic><tp:taxon-name><tp:taxon-name-part taxon-name-part-type="genus">Pyrgulopsis</tp:taxon-name-part> <tp:taxon-name-part taxon-name-part-type="species">lindae</tp:taxon-name-part></tp:taxon-name></italic>. Measurements are in mm.</p></caption><table id="TID0EG6AG" rules="all"><tbody><tr><th rowspan="1" colspan="1"/><th rowspan="1" colspan="1">
                        <abbrev xmlns:xlink="http://www.w3.org/1999/xlink" xlink:title="number of shell whorls" xlink:type="simple">WH</abbrev>
                      </th><th rowspan="1" colspan="1">
                        <abbrev xmlns:xlink="http://www.w3.org/1999/xlink" xlink:title="height entire shell" xlink:type="simple">SH</abbrev>
                      </th><th rowspan="1" colspan="1">
                        <abbrev xmlns:xlink="http://www.w3.org/1999/xlink" xlink:title="width entire shell" xlink:type="simple">SW</abbrev>
                      </th><th rowspan="1" colspan="1">
                        <abbrev xmlns:xlink="http://www.w3.org/1999/xlink" xlink:title="height body whorl" xlink:type="simple">HBW</abbrev>
                      </th><th rowspan="1" colspan="1">
                        <abbrev xmlns:xlink="http://www.w3.org/1999/xlink" xlink:title="width body whorl" xlink:type="simple">WBW</abbrev>
                      </th><th rowspan="1" colspan="1">
                        <abbrev xmlns:xlink="http://www.w3.org/1999/xlink" xlink:title="height aperture" xlink:type="simple">AH</abbrev>
                      </th><th rowspan="1" colspan="1">
                        <abbrev xmlns:xlink="http://www.w3.org/1999/xlink" xlink:title="width aperture" xlink:type="simple">AW</abbrev>
                      </th><th rowspan="1" colspan="1">
                        <abbrev xmlns:xlink="http://www.w3.org/1999/xlink" xlink:title="width entire shell" xlink:type="simple">SW</abbrev>/<abbrev xmlns:xlink="http://www.w3.org/1999/xlink" xlink:title="height entire shell" xlink:type="simple">SH</abbrev></th><th rowspan="1" colspan="1">
                        <abbrev xmlns:xlink="http://www.w3.org/1999/xlink" xlink:title="height body whorl" xlink:type="simple">HBW</abbrev>/<abbrev xmlns:xlink="http://www.w3.org/1999/xlink" xlink:title="height entire shell" xlink:type="simple">SH</abbrev></th><th rowspan="1" colspan="1">
                        <abbrev xmlns:xlink="http://www.w3.org/1999/xlink" xlink:title="height aperture" xlink:type="simple">AH</abbrev>/<abbrev xmlns:xlink="http://www.w3.org/1999/xlink" xlink:title="height entire shell" xlink:type="simple">SH</abbrev></th></tr><tr><td rowspan="1" colspan="11">Holotype, <named-content xmlns:xlink="http://www.w3.org/1999/xlink" content-type="dwc:institutional_code" xlink:type="simple">USNM</named-content> 905258</td></tr><tr><td rowspan="1" colspan="1"/><td rowspan="1" colspan="1">4.25</td><td rowspan="1" colspan="1">2.46</td><td rowspan="1" colspan="1">1.61</td><td rowspan="1" colspan="1">1.79</td><td rowspan="1" colspan="1">1.43</td><td rowspan="1" colspan="1">1.06</td><td rowspan="1" colspan="1">0.94</td><td rowspan="1" colspan="1">0.65</td><td rowspan="1" colspan="1">0.73</td><td rowspan="1" colspan="1">0.43</td></tr><tr><td rowspan="1" colspan="11">
                        <abbrev xmlns:xlink="http://www.w3.org/1999/xlink" content-type="institution" xlink:title="Bell Museum of Natural History" xlink:type="simple">BellMNH</abbrev> 20821 (n=17)</td></tr><tr><td rowspan="1" colspan="1">Mean</td><td rowspan="1" colspan="1">4.56</td><td rowspan="1" colspan="1">2.83</td><td rowspan="1" colspan="1">1.83</td><td rowspan="1" colspan="1">2.08</td><td rowspan="1" colspan="1">1.57</td><td rowspan="1" colspan="1">1.21</td><td rowspan="1" colspan="1">1.10</td><td rowspan="1" colspan="1">0.65</td><td rowspan="1" colspan="1">0.74</td><td rowspan="1" colspan="1">0.43</td></tr><tr><td rowspan="1" colspan="1">S.D.</td><td rowspan="1" colspan="1">0.17</td><td rowspan="1" colspan="1">0.21</td><td rowspan="1" colspan="1">0.09</td><td rowspan="1" colspan="1">0.13</td><td rowspan="1" colspan="1">0.09</td><td rowspan="1" colspan="1">0.07</td><td rowspan="1" colspan="1">0.07</td><td rowspan="1" colspan="1">0.04</td><td rowspan="1" colspan="1">0.03</td><td rowspan="1" colspan="1">0.02</td></tr><tr><td rowspan="1" colspan="1">Range</td><td rowspan="1" colspan="1">4.25–4.75</td><td rowspan="1" colspan="1">2.65–3.33</td><td rowspan="1" colspan="1">1.63–1.95</td><td rowspan="1" colspan="1">1.87–2.34</td><td rowspan="1" colspan="1">1.40–1.76</td><td rowspan="1" colspan="1">1.09–1.31</td><td rowspan="1" colspan="1">1.01–1.18</td><td rowspan="1" colspan="1">0.59–0.68</td><td rowspan="1" colspan="1">0.69–0.77</td><td rowspan="1" colspan="1">0.39–0.47</td></tr></tbody></table></table-wrap><p>Operculum (Fig. <xref ref-type="fig" rid="F4">4C–D</xref>) as for genus; muscle attachment margin thickened on inner side. Radula (Fig. <xref ref-type="fig" rid="F4">4E–G</xref>) as for genus; dorsal edge of central teeth concave, lateral cusps three–four, basal cusp one. Lateral teeth having two cusps on inner and three cusps on outer side. Inner marginal teeth with 15–20 cusps, outer marginal teeth with 22–28 cusps. Radula data are from <abbrev xmlns:xlink="http://www.w3.org/1999/xlink" content-type="institution" xlink:title="Bell Museum of Natural History" xlink:type="simple">BellMNH</abbrev> 20821.</p><p>Penis (Fig. <xref ref-type="fig" rid="F3">3A</xref>) medium-sized; filament darkly pigmented, medium length, narrow, tapering; lobe medium-sized, rectangular, slightly oblique; penial gland narrow, <!--PageBreak-->positioned along outer edge of filament basally; terminal gland narrow, curved, overlapping both dorsal and ventral sides of lobe; ventral gland small, narrow, curved, borne on short stalk near base of lobe. Penial data are from <named-content xmlns:xlink="http://www.w3.org/1999/xlink" content-type="dwc:institutional_code" xlink:type="simple">USNM</named-content> 905259 (5 specimens), <abbrev xmlns:xlink="http://www.w3.org/1999/xlink" content-type="institution" xlink:title="Bell Museum of Natural History" xlink:type="simple">BellMNH</abbrev> 20821 (3 specimens).</p></tp:treatment-sec><tp:treatment-sec sec-type="etymology"><title>Etymology.</title><p>This species is named for Linda Lee Crisostomo who provided invaluable field assistance and logistical support for this project. We propose that “San Domingo pyrg” be used as the common name for this species.</p></tp:treatment-sec><tp:treatment-sec sec-type="distribution"><title>Distribution and habitat.</title><p>
                <italic><tp:taxon-name><tp:taxon-name-part taxon-name-part-type="genus">Pyrgulopsis</tp:taxon-name-part> <tp:taxon-name-part taxon-name-part-type="species">lindae</tp:taxon-name-part></tp:taxon-name></italic> is known from three geographically proximate localities in the upper Calaveras and upper Tuolumne River basins. The type locality is a moderate-size stream of about one meter depth; specimens were found on emergent macrophytes near the banks. The second locality in San Domingo Valley is an old record (1929) based on dry shells. The place name for the third locality, “Salvada Gulch,” is no longer in use, but is shown on older maps (e.g., USGS Chinese Camp 15-minute quadrangle [1948]) as being located just to the east of Chinese Camp near the western edge of Don Pedro Reservoir. The geographic coordinates given on the original labels for the Salvada Gulch sample (<abbrev xmlns:xlink="http://www.w3.org/1999/xlink" content-type="institution" xlink:title="Bell Museum of Natural History" xlink:type="simple">BellMNH</abbrev> 2081) suggest that the collecting locality was the small stream just to the south of Shawmut Road.</p></tp:treatment-sec><tp:treatment-sec sec-type="Conservation status"><title>Conservation status.</title><p>
                <italic><tp:taxon-name><tp:taxon-name-part taxon-name-part-type="genus">Pyrgulopsis</tp:taxon-name-part> <tp:taxon-name-part taxon-name-part-type="species">lindae</tp:taxon-name-part></tp:taxon-name></italic> was found only rarely in San Domingo Creek in 2000; when re-visited in 2015 the creek consisted of a few pools separated by long, dry reaches; we were unable to sample these habitats as they were on fenced (private) land. The Salvada Gulch population has not been surveyed since it was first collected in 1966.</p></tp:treatment-sec><tp:treatment-sec><!--Section generated to contain objects referenced in tp:taxon-treatment.--><fig id="F3" position="float" orientation="portrait"><label>Figure 3.</label><caption><p>Penes (dorsal, ventral surfaces). <bold>A</bold> <italic><tp:taxon-name><tp:taxon-name-part taxon-name-part-type="genus">Pyrgulopsis</tp:taxon-name-part> <tp:taxon-name-part taxon-name-part-type="species">lindae</tp:taxon-name-part></tp:taxon-name></italic> sp. n., <named-content xmlns:xlink="http://www.w3.org/1999/xlink" content-type="dwc:institutional_code" xlink:type="simple">USNM</named-content> 1257409 <bold>B</bold> <italic><tp:taxon-name><tp:taxon-name-part taxon-name-part-type="genus">Pyrgulopsis</tp:taxon-name-part> <tp:taxon-name-part taxon-name-part-type="species">ojaiensis</tp:taxon-name-part></tp:taxon-name></italic> sp. n., <named-content xmlns:xlink="http://www.w3.org/1999/xlink" content-type="dwc:institutional_code" xlink:type="simple">SBMNH</named-content> 460496 <bold>C</bold> <italic><tp:taxon-name><tp:taxon-name-part taxon-name-part-type="genus">Pyrgulopsis</tp:taxon-name-part> <tp:taxon-name-part taxon-name-part-type="species">torrida</tp:taxon-name-part></tp:taxon-name></italic> sp. n. <named-content xmlns:xlink="http://www.w3.org/1999/xlink" content-type="dwc:institutional_code" xlink:type="simple">USNM</named-content> 1120443 <bold>D, E, F</bold> <italic><tp:taxon-name><tp:taxon-name-part taxon-name-part-type="genus">Pyrgulopsis</tp:taxon-name-part> <tp:taxon-name-part taxon-name-part-type="species">stearnsiana</tp:taxon-name-part></tp:taxon-name></italic> <named-content xmlns:xlink="http://www.w3.org/1999/xlink" content-type="dwc:institutional_code" xlink:type="simple">USNM</named-content> 1297168, <named-content xmlns:xlink="http://www.w3.org/1999/xlink" content-type="dwc:institutional_code" xlink:type="simple">USNM</named-content> 1252041, <named-content xmlns:xlink="http://www.w3.org/1999/xlink" content-type="dwc:institutional_code" xlink:type="simple">USNM</named-content> 905251, respectively. Scale bars: 250 µm. <abbrev xmlns:xlink="http://www.w3.org/1999/xlink" xlink:type="simple">Pd<def><p> penial duct</p></def></abbrev> <abbrev xmlns:xlink="http://www.w3.org/1999/xlink" xlink:type="simple">Pf<def><p> penial filament</p></def></abbrev> <abbrev xmlns:xlink="http://www.w3.org/1999/xlink" xlink:type="simple">Pg<def><p> penial gland</p></def></abbrev> <abbrev xmlns:xlink="http://www.w3.org/1999/xlink" xlink:type="simple">Pl<def><p> penial lobe</p></def></abbrev> <abbrev xmlns:xlink="http://www.w3.org/1999/xlink" xlink:type="simple">Tg<def><p> terminal gland</p></def></abbrev> <abbrev xmlns:xlink="http://www.w3.org/1999/xlink" xlink:type="simple">Vg<def><p> ventral gland</p></def></abbrev>.</p></caption><graphic xmlns:xlink="http://www.w3.org/1999/xlink" xlink:href="zookeys-601-001-g003.jpg" position="float" orientation="portrait" xlink:type="simple" id="oo_93967.jpg"/></fig></tp:treatment-sec><ref-list><ref id="B11"><mixed-citation xmlns:xlink="http://www.w3.org/1999/xlink" xlink:type="simple">
          <person-group><name name-style="western"><surname>Hershler</surname><given-names>R</given-names></name><name name-style="western"><surname>Liu</surname><given-names>H-P</given-names></name></person-group> (<year>2010</year>) <article-title>Two new, possibly threatened species of <italic><tp:taxon-name><tp:taxon-name-part taxon-name-part-type="genus">Pyrgulopsis</tp:taxon-name-part></tp:taxon-name></italic> (<tp:taxon-name><tp:taxon-name-part taxon-name-part-type="class">Gastropoda</tp:taxon-name-part></tp:taxon-name>: <tp:taxon-name><tp:taxon-name-part taxon-name-part-type="family">Hydrobiidae</tp:taxon-name-part></tp:taxon-name>) from southwestern California.</article-title> <source>Zootaxa</source> <volume>2343</volume>: <fpage>1</fpage>–<lpage>17</lpage>.</mixed-citation></ref></ref-list></tp:taxon-treatment>
