# Supplementary material for: Three new species of western California springsnails previously confused with Pyrgulopsis stearnsiana (Caenogastropoda, Hydrobiidae)
Source: Zookeys. 2016 Jun 29;(601):1–19. doi: 10.3897/zookeys.601.9040 (PMC4978076; doi:10.3897/zookeys.601.9040)
Supplement: XML Treatment for Pyrgulopsis ojaiensis [file zookeys.601.9040-treatment2.xml]

<!DOCTYPE tp:taxon-treatment
  PUBLIC "-//TaxonX//DTD Taxonomic Treatment Publishing DTD v0 20100105//EN" "tax-treatment-NSO.dtd">
<tp:taxon-treatment xmlns:tp="http://www.plazi.org/taxpub"><tp:treatment-meta><kwd-group><label>Taxon classification</label><kwd><named-content content-type="kingdom">Animalia</named-content></kwd><kwd><named-content content-type="order">Littorinimorpha</named-content></kwd><kwd><named-content content-type="family">Hydrobiidae</named-content></kwd></kwd-group><mixed-citation publication-type="journal"><person-group><name><surname>Hershler</surname><given-names>Robert</given-names></name><name><surname>Liu</surname><given-names>Hsiu-Ping</given-names></name><name><surname>Babbitt</surname><given-names>Caitlin</given-names></name><name><surname>Kellogg</surname><given-names>Michael G.</given-names></name><name><surname>Howard</surname><given-names>Jeanette K.</given-names></name></person-group><article-title>Three new species of western California springsnails previously confused with <italic><tp:taxon-name><tp:taxon-name-part taxon-name-part-type="genus">Pyrgulopsis</tp:taxon-name-part> <tp:taxon-name-part taxon-name-part-type="species">stearnsiana</tp:taxon-name-part></tp:taxon-name></italic> (<tp:taxon-name><tp:taxon-name-part taxon-name-part-type="subclass">Caenogastropoda</tp:taxon-name-part></tp:taxon-name>, <tp:taxon-name><tp:taxon-name-part taxon-name-part-type="family">Hydrobiidae</tp:taxon-name-part></tp:taxon-name>)</article-title><source>Zookeys</source><day>29</day><month>6</month><year>2016</year><volume>2016</volume><issue>601</issue><fpage>1</fpage><lpage>19</lpage><pub-id pub-id-type="doi">10.3897/zookeys.601.9040</pub-id></mixed-citation></tp:treatment-meta><tp:nomenclature><tp:taxon-name>
                <tp:taxon-name-part taxon-name-part-type="genus">Pyrgulopsis</tp:taxon-name-part>
                <tp:taxon-name-part taxon-name-part-type="species">ojaiensis</tp:taxon-name-part>
                <object-id xmlns:xlink="http://www.w3.org/1999/xlink" content-type="zoobank" xlink:type="simple">http://zoobank.org/91F33C91-EEFB-4517-9255-740113055AF0</object-id>
              </tp:taxon-name><tp:taxon-authority>Hershler, Liu, Babbitt, Kellogg &amp; Howard</tp:taxon-authority><tp:taxon-status xmlns:xlink="http://www.w3.org/1999/xlink" xlink:type="simple">sp. n.</tp:taxon-status><xref ref-type="fig" rid="F3">Figs 3B</xref><xref ref-type="fig" rid="F5">, 5</xref><!--PageBreak--><!--PageBreak--><tp:nomenclature-citation-list><tp:nomenclature-citation><tp:taxon-name>
                    <tp:taxon-name-part taxon-name-part-type="genus">Pyrgulopsis</tp:taxon-name-part> <tp:taxon-name-part taxon-name-part-type="species">stearnsiana</tp:taxon-name-part></tp:taxon-name><comment>.—<xref ref-type="bibr" rid="B11">Hershler and Liu 2010</xref> (in part).</comment></tp:nomenclature-citation></tp:nomenclature-citation-list></tp:nomenclature><tp:treatment-sec sec-type="Types"><title>Types.</title><p>Holotype, <named-content xmlns:xlink="http://www.w3.org/1999/xlink" content-type="dwc:institutional_code" xlink:type="simple">SBMNH</named-content> 74347, Sisar Creek, Santa Paula Canyon, 3.4 km up flow from Sulphur Springs, Ventura County, California, <named-content xmlns:xlink="http://www.w3.org/1999/xlink" content-type="dwc:verbatimCoordinates" xlink:type="simple"><named-content content-type="geo-json" specific-use="{&#34;type&#34;:&#34;Point&#34;,&#34;coordinates&#34;:[-119.12414,34.43213]}" xlink:type="simple">34.43213°N, 119.12414°W</named-content></named-content>, 1/7/1962, W. B. Miller. Paratypes, <named-content xmlns:xlink="http://www.w3.org/1999/xlink" content-type="dwc:institutional_code" xlink:type="simple">SBMNH</named-content> 460496 (19 dry shells and ca. 100 alcohol preserved specimens), from same lot.</p><!--PageBreak--></tp:treatment-sec><tp:treatment-sec sec-type="material"><title>Referred material.</title><p>California. <italic>Ventura County</italic>: *<named-content xmlns:xlink="http://www.w3.org/1999/xlink" content-type="dwc:institutional_code" xlink:type="simple">USNM</named-content> 905259, <named-content xmlns:xlink="http://www.w3.org/1999/xlink" content-type="dwc:institutional_code" xlink:type="simple">USNM</named-content> 1287762, <italic>ibid</italic>., 6/23/2000, 6/26/2015.</p></tp:treatment-sec><tp:treatment-sec sec-type="diagnosis"><title>Diagnosis.</title><p>A medium-sized congener (maximum shell height, 3.1 mm) having an ovate-conic shell. Distinguished from closely similar <italic><tp:taxon-name><tp:taxon-name-part taxon-name-part-type="genus">Pyrgulopsis</tp:taxon-name-part> <tp:taxon-name-part taxon-name-part-type="species">stearnsiana</tp:taxon-name-part></tp:taxon-name></italic> and <italic><tp:taxon-name><tp:taxon-name-part taxon-name-part-type="genus">Pyrgulopsis</tp:taxon-name-part> <tp:taxon-name-part taxon-name-part-type="species">torrida</tp:taxon-name-part></tp:taxon-name></italic> (described below) in having an oblique penial filament and larger penial lobe. Further differs from <italic><tp:taxon-name><tp:taxon-name-part taxon-name-part-type="genus">Pyrgulopsis</tp:taxon-name-part> <tp:taxon-name-part taxon-name-part-type="species">torrida</tp:taxon-name-part></tp:taxon-name></italic> in having a longer penial filament and smaller terminal gland.</p></tp:treatment-sec><tp:treatment-sec sec-type="description"><title>Description.</title><p>Shell (Fig. <xref ref-type="fig" rid="F5">5A</xref>, Table <xref ref-type="table" rid="T4">4</xref>) ovate-conic, whorls 4.00–4.25. Teleoconch whorls medium convex, narrowly shouldered. Aperture ovate, slightly angled above; parietal lip complete, nearly straight, narrowly disjunct, last 0.25 whorl sometimes separated, thin or slightly thickened; umbilicus small. Outer lip thin, weakly prosocline or orthocline. Teleoconch smooth aside from collabral growth lines.</p><fig id="F5" position="float" orientation="portrait"><label>Figure 5.</label><caption><p>Shells, opercula and radula, <italic><tp:taxon-name><tp:taxon-name-part taxon-name-part-type="genus">Pyrgulopsis</tp:taxon-name-part> <tp:taxon-name-part taxon-name-part-type="species">ojaiensis</tp:taxon-name-part></tp:taxon-name></italic> sp. n. <bold>A</bold> Holotype, <named-content xmlns:xlink="http://www.w3.org/1999/xlink" content-type="dwc:institutional_code" xlink:type="simple">SBMNH</named-content> 74347 <bold>B, C</bold> Opercula (outer, inner sides), <named-content xmlns:xlink="http://www.w3.org/1999/xlink" content-type="dwc:institutional_code" xlink:type="simple">SBMNH</named-content> 460496 <bold>D</bold> Portion of radular ribbon, <named-content xmlns:xlink="http://www.w3.org/1999/xlink" content-type="dwc:institutional_code" xlink:type="simple">SBMNH</named-content> 460496 <bold>E</bold> Central teeth, <named-content xmlns:xlink="http://www.w3.org/1999/xlink" content-type="dwc:institutional_code" xlink:type="simple">SBMNH</named-content> 460496 <bold>F</bold> Lateral teeth, <named-content xmlns:xlink="http://www.w3.org/1999/xlink" content-type="dwc:institutional_code" xlink:type="simple">SBMNH</named-content> 460496. Scale bars: <bold>A</bold> =1.0 mm; <bold>B–C</bold> = 200 µm; <bold>D–F</bold> = 10 µm.</p></caption><graphic xmlns:xlink="http://www.w3.org/1999/xlink" xlink:href="zookeys-601-001-g005.jpg" position="float" orientation="portrait" xlink:type="simple" id="oo_93969.jpg"/></fig><table-wrap id="T4" position="float" orientation="portrait"><label>Table 4.</label><caption><p>Shell parameters for <italic><tp:taxon-name><tp:taxon-name-part taxon-name-part-type="genus">Pyrgulopsis</tp:taxon-name-part> <tp:taxon-name-part taxon-name-part-type="species">ojaiensis</tp:taxon-name-part></tp:taxon-name></italic>. Measurements are in mm.</p></caption><table id="TID0ETJBG" rules="all"><tbody><tr><th rowspan="1" colspan="1">
                        <abbrev xmlns:xlink="http://www.w3.org/1999/xlink" xlink:title="number of shell whorls" xlink:type="simple">WH</abbrev>
                      </th><th rowspan="1" colspan="1">
                        <abbrev xmlns:xlink="http://www.w3.org/1999/xlink" xlink:title="height entire shell" xlink:type="simple">SH</abbrev>
                      </th><th rowspan="1" colspan="1">
                        <abbrev xmlns:xlink="http://www.w3.org/1999/xlink" xlink:title="width entire shell" xlink:type="simple">SW</abbrev>
                      </th><th rowspan="1" colspan="1">
                        <abbrev xmlns:xlink="http://www.w3.org/1999/xlink" xlink:title="height body whorl" xlink:type="simple">HBW</abbrev>
                      </th><th rowspan="1" colspan="1">
                        <abbrev xmlns:xlink="http://www.w3.org/1999/xlink" xlink:title="width body whorl" xlink:type="simple">WBW</abbrev>
                      </th><th rowspan="1" colspan="1">
                        <abbrev xmlns:xlink="http://www.w3.org/1999/xlink" xlink:title="height aperture" xlink:type="simple">AH</abbrev>
                      </th><th rowspan="1" colspan="1">
                        <abbrev xmlns:xlink="http://www.w3.org/1999/xlink" xlink:title="width aperture" xlink:type="simple">AW</abbrev>
                      </th><th rowspan="1" colspan="1">
                        <abbrev xmlns:xlink="http://www.w3.org/1999/xlink" xlink:title="width entire shell" xlink:type="simple">SW</abbrev>/<abbrev xmlns:xlink="http://www.w3.org/1999/xlink" xlink:title="height entire shell" xlink:type="simple">SH</abbrev></th><th rowspan="1" colspan="1">
                        <abbrev xmlns:xlink="http://www.w3.org/1999/xlink" xlink:title="height body whorl" xlink:type="simple">HBW</abbrev>/<abbrev xmlns:xlink="http://www.w3.org/1999/xlink" xlink:title="height entire shell" xlink:type="simple">SH</abbrev></th><th rowspan="1" colspan="1">
                        <abbrev xmlns:xlink="http://www.w3.org/1999/xlink" xlink:title="height aperture" xlink:type="simple">AH</abbrev>/<abbrev xmlns:xlink="http://www.w3.org/1999/xlink" xlink:title="height entire shell" xlink:type="simple">SH</abbrev></th></tr><tr><td rowspan="1" colspan="10">Holotype, <named-content xmlns:xlink="http://www.w3.org/1999/xlink" content-type="dwc:institutional_code" xlink:type="simple">SBMNH</named-content> 70437</td></tr><tr><td rowspan="1" colspan="1">4.00</td><td rowspan="1" colspan="1">2.51</td><td rowspan="1" colspan="1">1.72</td><td rowspan="1" colspan="1">1.95</td><td rowspan="1" colspan="1">1.50</td><td rowspan="1" colspan="1">1.17</td><td rowspan="1" colspan="1">1.07</td><td rowspan="1" colspan="1">0.69</td><td rowspan="1" colspan="1">0.78</td><td rowspan="1" colspan="1">0.47</td></tr></tbody></table></table-wrap><!--PageBreak--><p>Operculum (Fig. <xref ref-type="fig" rid="F5">5B–C</xref>) as for genus; inner side nearly smooth. Radula (Fig. <xref ref-type="fig" rid="F5">5D–F</xref>) as for genus; dorsal edge of central teeth concave, lateral cusps four–seven, basal cusp one. Lateral teeth having three–four cusps on inner and four–five cusps on outer side. Inner marginal teeth with 20–27 cusps, outer marginal teeth with 25–37 cusps. Radula data are from <named-content xmlns:xlink="http://www.w3.org/1999/xlink" content-type="dwc:institutional_code" xlink:type="simple">SBMNH</named-content> 7437.</p><p>Penis (Fig. <xref ref-type="fig" rid="F3">3B</xref>) medium-sized (pigmentation unknown), filament medium length, narrow, oblique, tapering; lobe medium-sized, rectangular, oblique; terminal gland small, narrow, positioned along ventral edge of lobe. Penial data are from <named-content xmlns:xlink="http://www.w3.org/1999/xlink" content-type="dwc:institutional_code" xlink:type="simple">SBMNH</named-content> 7437 (6 specimens).</p></tp:treatment-sec><tp:treatment-sec sec-type="etymology"><title>Etymology.</title><p>The species name is a geographical epithet referring to Ojai Valley, the upper portion of which is drained by Sisar Creek. We propose “Sisar pyrg” as the common name for this species.</p></tp:treatment-sec><tp:treatment-sec sec-type="distribution"><title>Distribution and habitat.</title><p>Endemic to the type locality; a small, spring-fed stream. Snails were found on small stones and pieces of wood.</p></tp:treatment-sec><tp:treatment-sec sec-type="Conservation status"><title>Conservation status.</title><p>
                <italic><tp:taxon-name><tp:taxon-name-part taxon-name-part-type="genus">Pyrgulopsis</tp:taxon-name-part> <tp:taxon-name-part taxon-name-part-type="species">ojaiensis</tp:taxon-name-part></tp:taxon-name></italic> was found in moderate abundance in Sisar Creek both in 2000 and 2015. This creek runs alongside a frequently used road (between Ojai and Santa Paula) in a populated area and has been considerably impacted by anthropogenic activities.</p></tp:treatment-sec><tp:treatment-sec><!--Section generated to contain objects referenced in tp:taxon-treatment.--><fig id="F3" position="float" orientation="portrait"><label>Figure 3.</label><caption><p>Penes (dorsal, ventral surfaces). <bold>A</bold> <italic><tp:taxon-name><tp:taxon-name-part taxon-name-part-type="genus">Pyrgulopsis</tp:taxon-name-part> <tp:taxon-name-part taxon-name-part-type="species">lindae</tp:taxon-name-part></tp:taxon-name></italic> sp. n., <named-content xmlns:xlink="http://www.w3.org/1999/xlink" content-type="dwc:institutional_code" xlink:type="simple">USNM</named-content> 1257409 <bold>B</bold> <italic><tp:taxon-name><tp:taxon-name-part taxon-name-part-type="genus">Pyrgulopsis</tp:taxon-name-part> <tp:taxon-name-part taxon-name-part-type="species">ojaiensis</tp:taxon-name-part></tp:taxon-name></italic> sp. n., <named-content xmlns:xlink="http://www.w3.org/1999/xlink" content-type="dwc:institutional_code" xlink:type="simple">SBMNH</named-content> 460496 <bold>C</bold> <italic><tp:taxon-name><tp:taxon-name-part taxon-name-part-type="genus">Pyrgulopsis</tp:taxon-name-part> <tp:taxon-name-part taxon-name-part-type="species">torrida</tp:taxon-name-part></tp:taxon-name></italic> sp. n. <named-content xmlns:xlink="http://www.w3.org/1999/xlink" content-type="dwc:institutional_code" xlink:type="simple">USNM</named-content> 1120443 <bold>D, E, F</bold> <italic><tp:taxon-name><tp:taxon-name-part taxon-name-part-type="genus">Pyrgulopsis</tp:taxon-name-part> <tp:taxon-name-part taxon-name-part-type="species">stearnsiana</tp:taxon-name-part></tp:taxon-name></italic> <named-content xmlns:xlink="http://www.w3.org/1999/xlink" content-type="dwc:institutional_code" xlink:type="simple">USNM</named-content> 1297168, <named-content xmlns:xlink="http://www.w3.org/1999/xlink" content-type="dwc:institutional_code" xlink:type="simple">USNM</named-content> 1252041, <named-content xmlns:xlink="http://www.w3.org/1999/xlink" content-type="dwc:institutional_code" xlink:type="simple">USNM</named-content> 905251, respectively. Scale bars: 250 µm. <abbrev xmlns:xlink="http://www.w3.org/1999/xlink" xlink:type="simple">Pd<def><p> penial duct</p></def></abbrev> <abbrev xmlns:xlink="http://www.w3.org/1999/xlink" xlink:type="simple">Pf<def><p> penial filament</p></def></abbrev> <abbrev xmlns:xlink="http://www.w3.org/1999/xlink" xlink:type="simple">Pg<def><p> penial gland</p></def></abbrev> <abbrev xmlns:xlink="http://www.w3.org/1999/xlink" xlink:type="simple">Pl<def><p> penial lobe</p></def></abbrev> <abbrev xmlns:xlink="http://www.w3.org/1999/xlink" xlink:type="simple">Tg<def><p> terminal gland</p></def></abbrev> <abbrev xmlns:xlink="http://www.w3.org/1999/xlink" xlink:type="simple">Vg<def><p> ventral gland</p></def></abbrev>.</p></caption><graphic xmlns:xlink="http://www.w3.org/1999/xlink" xlink:href="zookeys-601-001-g003.jpg" position="float" orientation="portrait" xlink:type="simple" id="oo_93967.jpg"/></fig></tp:treatment-sec><ref-list><ref id="B11"><mixed-citation xmlns:xlink="http://www.w3.org/1999/xlink" xlink:type="simple">
          <person-group><name name-style="western"><surname>Hershler</surname><given-names>R</given-names></name><name name-style="western"><surname>Liu</surname><given-names>H-P</given-names></name></person-group> (<year>2010</year>) <article-title>Two new, possibly threatened species of <italic><tp:taxon-name><tp:taxon-name-part taxon-name-part-type="genus">Pyrgulopsis</tp:taxon-name-part></tp:taxon-name></italic> (<tp:taxon-name><tp:taxon-name-part taxon-name-part-type="class">Gastropoda</tp:taxon-name-part></tp:taxon-name>: <tp:taxon-name><tp:taxon-name-part taxon-name-part-type="family">Hydrobiidae</tp:taxon-name-part></tp:taxon-name>) from southwestern California.</article-title> <source>Zootaxa</source> <volume>2343</volume>: <fpage>1</fpage>–<lpage>17</lpage>.</mixed-citation></ref></ref-list></tp:taxon-treatment>
