# Supplementary material for: Three new species of western California springsnails previously confused with Pyrgulopsis stearnsiana (Caenogastropoda, Hydrobiidae)
Source: Zookeys. 2016 Jun 29;(601):1–19. doi: 10.3897/zookeys.601.9040 (PMC4978076; doi:10.3897/zookeys.601.9040)
Supplement: XML Treatment for Pyrgulopsis torrida [file zookeys.601.9040-treatment3.xml]

<!DOCTYPE tp:taxon-treatment
  PUBLIC "-//TaxonX//DTD Taxonomic Treatment Publishing DTD v0 20100105//EN" "tax-treatment-NSO.dtd">
<tp:taxon-treatment xmlns:tp="http://www.plazi.org/taxpub"><tp:treatment-meta><kwd-group><label>Taxon classification</label><kwd><named-content content-type="kingdom">Animalia</named-content></kwd><kwd><named-content content-type="order">Littorinimorpha</named-content></kwd><kwd><named-content content-type="family">Hydrobiidae</named-content></kwd></kwd-group><mixed-citation publication-type="journal"><person-group><name><surname>Hershler</surname><given-names>Robert</given-names></name><name><surname>Liu</surname><given-names>Hsiu-Ping</given-names></name><name><surname>Babbitt</surname><given-names>Caitlin</given-names></name><name><surname>Kellogg</surname><given-names>Michael G.</given-names></name><name><surname>Howard</surname><given-names>Jeanette K.</given-names></name></person-group><article-title>Three new species of western California springsnails previously confused with <italic><tp:taxon-name><tp:taxon-name-part taxon-name-part-type="genus">Pyrgulopsis</tp:taxon-name-part> <tp:taxon-name-part taxon-name-part-type="species">stearnsiana</tp:taxon-name-part></tp:taxon-name></italic> (<tp:taxon-name><tp:taxon-name-part taxon-name-part-type="subclass">Caenogastropoda</tp:taxon-name-part></tp:taxon-name>, <tp:taxon-name><tp:taxon-name-part taxon-name-part-type="family">Hydrobiidae</tp:taxon-name-part></tp:taxon-name>)</article-title><source>Zookeys</source><day>29</day><month>6</month><year>2016</year><volume>2016</volume><issue>601</issue><fpage>1</fpage><lpage>19</lpage><pub-id pub-id-type="doi">10.3897/zookeys.601.9040</pub-id></mixed-citation></tp:treatment-meta><tp:nomenclature><tp:taxon-name>
                <tp:taxon-name-part taxon-name-part-type="genus">Pyrgulopsis</tp:taxon-name-part>
                <tp:taxon-name-part taxon-name-part-type="species">torrida</tp:taxon-name-part>
                <object-id xmlns:xlink="http://www.w3.org/1999/xlink" content-type="zoobank" xlink:type="simple">http://zoobank.org/2FBB4B8B-32C2-4308-AB78-C8454A1B8ED1</object-id>
              </tp:taxon-name><tp:taxon-authority>Hershler, Liu, Babbitt, Kellogg &amp; Howard</tp:taxon-authority><tp:taxon-status xmlns:xlink="http://www.w3.org/1999/xlink" xlink:type="simple">sp. n.</tp:taxon-status><xref ref-type="fig" rid="F3">Figs 3C</xref><xref ref-type="fig" rid="F6">, 6</xref><tp:nomenclature-citation-list><tp:nomenclature-citation><tp:taxon-name>
                    <tp:taxon-name-part taxon-name-part-type="genus">Pyrgulopsis</tp:taxon-name-part> <tp:taxon-name-part taxon-name-part-type="species">stearnsiana</tp:taxon-name-part></tp:taxon-name><comment>.—<xref ref-type="bibr" rid="B11">Hershler and Liu 2010</xref> (in part).</comment></tp:nomenclature-citation></tp:nomenclature-citation-list></tp:nomenclature><tp:treatment-sec sec-type="Types"><title>Types.</title><p>Holotype, <named-content xmlns:xlink="http://www.w3.org/1999/xlink" content-type="dwc:institutional_code" xlink:type="simple">SBMNH</named-content> 74238, Little Sycamore Canyon, creek 3.2 km up flow from Hwy 1, Ventura County, California, <named-content xmlns:xlink="http://www.w3.org/1999/xlink" content-type="dwc:verbatimCoordinates" xlink:type="simple"><named-content content-type="geo-json" specific-use="{&#34;type&#34;:&#34;Point&#34;,&#34;coordinates&#34;:[-118.95508,34.07509]}" xlink:type="simple">34.07509°N, 118.95508°W</named-content></named-content>, 11/11/1961, W. B. Miller. Paratypes, <named-content xmlns:xlink="http://www.w3.org/1999/xlink" content-type="dwc:institutional_code" xlink:type="simple">SBMNH</named-content> 460492 (ca. 200 dried shells), from same lot.</p></tp:treatment-sec><tp:treatment-sec sec-type="material"><title>Referred material.</title><p>California. <italic>Ventura County</italic>: <named-content xmlns:xlink="http://www.w3.org/1999/xlink" content-type="dwc:institutional_code" xlink:type="simple">SBMNH</named-content> 74236, *<named-content xmlns:xlink="http://www.w3.org/1999/xlink" content-type="dwc:institutional_code" xlink:type="simple">USNM</named-content> 1120443, <italic>ibid</italic>, 9/9/1956, 10/21/2008, respectively.</p></tp:treatment-sec><tp:treatment-sec sec-type="diagnosis"><title>Diagnosis.</title><p>A medium-sized congener (maximum shell height, 2.8 mm) having an ovate-conic shell. Distinguished from <italic><tp:taxon-name><tp:taxon-name-part taxon-name-part-type="genus">Pyrgulopsis</tp:taxon-name-part> <tp:taxon-name-part taxon-name-part-type="species">stearnsiana</tp:taxon-name-part></tp:taxon-name></italic> by its shorter penial filament and larger terminal gland.</p></tp:treatment-sec><tp:treatment-sec sec-type="description"><title>Description.</title><p>Shell (Fig. <xref ref-type="fig" rid="F6">6A–B</xref>, Table <xref ref-type="table" rid="T5">5</xref>) ovate-conic, whorls 4.00. Teleoconch whorls medium convex, narrowly shouldered. Aperture ovate, slightly angled above; parietal lip complete, nearly straight, narrowly adnate adapically or slightly disjunct, <!--PageBreak-->thin or slightly thickened; umbilicus small. Outer lip thin, orthocline. Teleoconch smooth or sculptured with weak spiral striae.</p><fig id="F6" position="float" orientation="portrait"><label>Figure 6.</label><caption><p>Shells, opercula and radula, <italic><tp:taxon-name><tp:taxon-name-part taxon-name-part-type="genus">Pyrgulopsis</tp:taxon-name-part> <tp:taxon-name-part taxon-name-part-type="species">torrida</tp:taxon-name-part></tp:taxon-name></italic> sp. n. <bold>A</bold> Holotype, <named-content xmlns:xlink="http://www.w3.org/1999/xlink" content-type="dwc:institutional_code" xlink:type="simple">SBMNH</named-content> 74238 <bold>B</bold> Shell, <named-content xmlns:xlink="http://www.w3.org/1999/xlink" content-type="dwc:institutional_code" xlink:type="simple">SBMNH</named-content> 460492 <bold>C, D</bold> Opercula (outer, inner sides), <named-content xmlns:xlink="http://www.w3.org/1999/xlink" content-type="dwc:institutional_code" xlink:type="simple">SBMNH</named-content> 460492 <bold>E</bold> Portion of radular ribbon, <named-content xmlns:xlink="http://www.w3.org/1999/xlink" content-type="dwc:institutional_code" xlink:type="simple">SBMNH</named-content> 460492 <bold>F</bold> Central teeth, <named-content xmlns:xlink="http://www.w3.org/1999/xlink" content-type="dwc:institutional_code" xlink:type="simple">SBMNH</named-content> 460492 <bold>G</bold> Lateral teeth, <named-content xmlns:xlink="http://www.w3.org/1999/xlink" content-type="dwc:institutional_code" xlink:type="simple">SBMNH</named-content> 460492. Scale bars: <bold>A–B</bold>=1.0 mm; <bold>C–D</bold>=100 µm; <bold>E–G</bold>=10 µm.</p></caption><graphic xmlns:xlink="http://www.w3.org/1999/xlink" xlink:href="zookeys-601-001-g006.jpg" position="float" orientation="portrait" xlink:type="simple" id="oo_93970.jpg"/></fig><table-wrap id="T5" position="float" orientation="portrait"><label>Table 5.</label><caption><p>Shell parameters for <italic><tp:taxon-name><tp:taxon-name-part taxon-name-part-type="genus">Pyrgulopsis</tp:taxon-name-part> <tp:taxon-name-part taxon-name-part-type="species">torrida</tp:taxon-name-part></tp:taxon-name></italic>. Measurements are in mm.</p></caption><table id="TID0EGPBG" rules="all"><tbody><tr><th rowspan="1" colspan="1"/><th rowspan="1" colspan="1">
                        <abbrev xmlns:xlink="http://www.w3.org/1999/xlink" xlink:title="number of shell whorls" xlink:type="simple">WH</abbrev>
                      </th><th rowspan="1" colspan="1">
                        <abbrev xmlns:xlink="http://www.w3.org/1999/xlink" xlink:title="height entire shell" xlink:type="simple">SH</abbrev>
                      </th><th rowspan="1" colspan="1">
                        <abbrev xmlns:xlink="http://www.w3.org/1999/xlink" xlink:title="width entire shell" xlink:type="simple">SW</abbrev>
                      </th><th rowspan="1" colspan="1">
                        <abbrev xmlns:xlink="http://www.w3.org/1999/xlink" xlink:title="height body whorl" xlink:type="simple">HBW</abbrev>
                      </th><th rowspan="1" colspan="1">
                        <abbrev xmlns:xlink="http://www.w3.org/1999/xlink" xlink:title="width body whorl" xlink:type="simple">WBW</abbrev>
                      </th><th rowspan="1" colspan="1">
                        <abbrev xmlns:xlink="http://www.w3.org/1999/xlink" xlink:title="height aperture" xlink:type="simple">AH</abbrev>
                      </th><th rowspan="1" colspan="1">
                        <abbrev xmlns:xlink="http://www.w3.org/1999/xlink" xlink:title="width aperture" xlink:type="simple">AW</abbrev>
                      </th><th rowspan="1" colspan="1">
                        <abbrev xmlns:xlink="http://www.w3.org/1999/xlink" xlink:title="width entire shell" xlink:type="simple">SW</abbrev>/<abbrev xmlns:xlink="http://www.w3.org/1999/xlink" xlink:title="height entire shell" xlink:type="simple">SH</abbrev></th><th rowspan="1" colspan="1">
                        <abbrev xmlns:xlink="http://www.w3.org/1999/xlink" xlink:title="height body whorl" xlink:type="simple">HBW</abbrev>/<abbrev xmlns:xlink="http://www.w3.org/1999/xlink" xlink:title="height entire shell" xlink:type="simple">SH</abbrev></th><th rowspan="1" colspan="1">
                        <abbrev xmlns:xlink="http://www.w3.org/1999/xlink" xlink:title="height aperture" xlink:type="simple">AH</abbrev>/<abbrev xmlns:xlink="http://www.w3.org/1999/xlink" xlink:title="height entire shell" xlink:type="simple">SH</abbrev></th></tr><tr><td rowspan="1" colspan="11">Holotype, <named-content xmlns:xlink="http://www.w3.org/1999/xlink" content-type="dwc:institutional_code" xlink:type="simple">SBMNH</named-content> 74238</td></tr><tr><td rowspan="1" colspan="1"/><td rowspan="1" colspan="1">4.00</td><td rowspan="1" colspan="1">2.511</td><td rowspan="1" colspan="1">1.72</td><td rowspan="1" colspan="1">1.96</td><td rowspan="1" colspan="1">1.45</td><td rowspan="1" colspan="1">1.21</td><td rowspan="1" colspan="1">1.04</td><td rowspan="1" colspan="1">0.68</td><td rowspan="1" colspan="1">0.79</td><td rowspan="1" colspan="1">0.48</td></tr><tr><td rowspan="1" colspan="11">
                        <named-content xmlns:xlink="http://www.w3.org/1999/xlink" content-type="dwc:institutional_code" xlink:type="simple">SBMNH</named-content> 460492 (n=17)</td></tr><tr><td rowspan="1" colspan="1">Mean</td><td rowspan="1" colspan="1">3.94</td><td rowspan="1" colspan="1">2.53</td><td rowspan="1" colspan="1">1.71</td><td rowspan="1" colspan="1">1.98</td><td rowspan="1" colspan="1">1.44</td><td rowspan="1" colspan="1">1.19</td><td rowspan="1" colspan="1">1.06</td><td rowspan="1" colspan="1">0.68</td><td rowspan="1" colspan="1">0.78</td><td rowspan="1" colspan="1">0.47</td></tr><tr><td rowspan="1" colspan="1">S.D.</td><td rowspan="1" colspan="1">0.17</td><td rowspan="1" colspan="1">0.10</td><td rowspan="1" colspan="1">0.10</td><td rowspan="1" colspan="1">0.07</td><td rowspan="1" colspan="1">0.07</td><td rowspan="1" colspan="1">0.06</td><td rowspan="1" colspan="1">0.05</td><td rowspan="1" colspan="1">0.04</td><td rowspan="1" colspan="1">0.03</td><td rowspan="1" colspan="1">0.03</td></tr><tr><td rowspan="1" colspan="1">Range</td><td rowspan="1" colspan="1">3.75–4.25</td><td rowspan="1" colspan="1">2.33–2.69</td><td rowspan="1" colspan="1">1.56–1.92</td><td rowspan="1" colspan="1">1.87–2.13</td><td rowspan="1" colspan="1">1.34–1.59</td><td rowspan="1" colspan="1">1.07–1.29</td><td rowspan="1" colspan="1">0.97–1.16</td><td rowspan="1" colspan="1">0.61–0.73</td><td rowspan="1" colspan="1">0.73–0.82</td><td rowspan="1" colspan="1">0.42–0.51</td></tr></tbody></table></table-wrap><p>Operculum (Fig. <xref ref-type="fig" rid="F6">6C–D</xref>) as for genus; portion of attachment scar margin slightly thickened on inner side. Radula (Fig. <xref ref-type="fig" rid="F6">6E–G</xref>) as for genus; dorsal edge of central teeth concave, lateral cusps three–six, basal cusps one to (rarely) two. Lateral teeth having two–four cusps on inner and three–five cusps on outer side. Inner marginal teeth with 19–24 cusps, outer marginal teeth with 21–27 cusps. Radula data are from <named-content xmlns:xlink="http://www.w3.org/1999/xlink" content-type="dwc:institutional_code" xlink:type="simple">SBMNH</named-content> 460492.</p><!--PageBreak--><p>Penis (Fig. <xref ref-type="fig" rid="F3">3C</xref>) small, filament weakly pigmented or pale, filament short, narrow, horizontal, weakly tapering; lobe small, rectangular, horizontal; terminal gland fairly large, narrow, overlapping dorsal and ventral edges of lobe. Penial data are from <named-content xmlns:xlink="http://www.w3.org/1999/xlink" content-type="dwc:institutional_code" xlink:type="simple">USNM</named-content> 1120443 (2 specimens).</p></tp:treatment-sec><tp:treatment-sec sec-type="etymology"><title>Etymology.</title><p>The species name is an adjective derived from the New Latin <italic>torridus</italic>, meaning dry or parched, and refers to the recent desiccation of the stream in Little Sycamore Canyon. We propose “Little Sycamore pyrg” as the common name for this species.</p></tp:treatment-sec><tp:treatment-sec sec-type="distribution"><title>Distribution.</title><p>Endemic to the type locality, a small, shallow stream which runs for about 1.6 km. Snails were collected from the mud bottoms of a series of small puddle-like pools along the middle section of the stream.</p></tp:treatment-sec><tp:treatment-sec sec-type="Conservation status"><title>Conservation status.</title><p>
                <italic><tp:taxon-name><tp:taxon-name-part taxon-name-part-type="genus">Pyrgulopsis</tp:taxon-name-part> <tp:taxon-name-part taxon-name-part-type="species">torrida</tp:taxon-name-part></tp:taxon-name></italic> was found only rarely in the Little Sycamore Canyon creek in 2000. The entirely length of the canyon was dry when re-visited in 2015, suggesting that this population may now be extirpated.</p></tp:treatment-sec><tp:treatment-sec><!--Section generated to contain objects referenced in tp:taxon-treatment.--><fig id="F3" position="float" orientation="portrait"><label>Figure 3.</label><caption><p>Penes (dorsal, ventral surfaces). <bold>A</bold> <italic><tp:taxon-name><tp:taxon-name-part taxon-name-part-type="genus">Pyrgulopsis</tp:taxon-name-part> <tp:taxon-name-part taxon-name-part-type="species">lindae</tp:taxon-name-part></tp:taxon-name></italic> sp. n., <named-content xmlns:xlink="http://www.w3.org/1999/xlink" content-type="dwc:institutional_code" xlink:type="simple">USNM</named-content> 1257409 <bold>B</bold> <italic><tp:taxon-name><tp:taxon-name-part taxon-name-part-type="genus">Pyrgulopsis</tp:taxon-name-part> <tp:taxon-name-part taxon-name-part-type="species">ojaiensis</tp:taxon-name-part></tp:taxon-name></italic> sp. n., <named-content xmlns:xlink="http://www.w3.org/1999/xlink" content-type="dwc:institutional_code" xlink:type="simple">SBMNH</named-content> 460496 <bold>C</bold> <italic><tp:taxon-name><tp:taxon-name-part taxon-name-part-type="genus">Pyrgulopsis</tp:taxon-name-part> <tp:taxon-name-part taxon-name-part-type="species">torrida</tp:taxon-name-part></tp:taxon-name></italic> sp. n. <named-content xmlns:xlink="http://www.w3.org/1999/xlink" content-type="dwc:institutional_code" xlink:type="simple">USNM</named-content> 1120443 <bold>D, E, F</bold> <italic><tp:taxon-name><tp:taxon-name-part taxon-name-part-type="genus">Pyrgulopsis</tp:taxon-name-part> <tp:taxon-name-part taxon-name-part-type="species">stearnsiana</tp:taxon-name-part></tp:taxon-name></italic> <named-content xmlns:xlink="http://www.w3.org/1999/xlink" content-type="dwc:institutional_code" xlink:type="simple">USNM</named-content> 1297168, <named-content xmlns:xlink="http://www.w3.org/1999/xlink" content-type="dwc:institutional_code" xlink:type="simple">USNM</named-content> 1252041, <named-content xmlns:xlink="http://www.w3.org/1999/xlink" content-type="dwc:institutional_code" xlink:type="simple">USNM</named-content> 905251, respectively. Scale bars: 250 µm. <abbrev xmlns:xlink="http://www.w3.org/1999/xlink" xlink:type="simple">Pd<def><p> penial duct</p></def></abbrev> <abbrev xmlns:xlink="http://www.w3.org/1999/xlink" xlink:type="simple">Pf<def><p> penial filament</p></def></abbrev> <abbrev xmlns:xlink="http://www.w3.org/1999/xlink" xlink:type="simple">Pg<def><p> penial gland</p></def></abbrev> <abbrev xmlns:xlink="http://www.w3.org/1999/xlink" xlink:type="simple">Pl<def><p> penial lobe</p></def></abbrev> <abbrev xmlns:xlink="http://www.w3.org/1999/xlink" xlink:type="simple">Tg<def><p> terminal gland</p></def></abbrev> <abbrev xmlns:xlink="http://www.w3.org/1999/xlink" xlink:type="simple">Vg<def><p> ventral gland</p></def></abbrev>.</p></caption><graphic xmlns:xlink="http://www.w3.org/1999/xlink" xlink:href="zookeys-601-001-g003.jpg" position="float" orientation="portrait" xlink:type="simple" id="oo_93967.jpg"/></fig></tp:treatment-sec><ref-list><ref id="B11"><mixed-citation xmlns:xlink="http://www.w3.org/1999/xlink" xlink:type="simple">
          <person-group><name name-style="western"><surname>Hershler</surname><given-names>R</given-names></name><name name-style="western"><surname>Liu</surname><given-names>H-P</given-names></name></person-group> (<year>2010</year>) <article-title>Two new, possibly threatened species of <italic><tp:taxon-name><tp:taxon-name-part taxon-name-part-type="genus">Pyrgulopsis</tp:taxon-name-part></tp:taxon-name></italic> (<tp:taxon-name><tp:taxon-name-part taxon-name-part-type="class">Gastropoda</tp:taxon-name-part></tp:taxon-name>: <tp:taxon-name><tp:taxon-name-part taxon-name-part-type="family">Hydrobiidae</tp:taxon-name-part></tp:taxon-name>) from southwestern California.</article-title> <source>Zootaxa</source> <volume>2343</volume>: <fpage>1</fpage>–<lpage>17</lpage>.</mixed-citation></ref></ref-list></tp:taxon-treatment>
