# Supplementary material for: Three new species of western California springsnails previously confused with Pyrgulopsis stearnsiana (Caenogastropoda, Hydrobiidae)
Source: Zookeys. 2016 Jun 29;(601):1–19. doi: 10.3897/zookeys.601.9040 (PMC4978076; doi:10.3897/zookeys.601.9040)
Supplement: Supplementary material 2 — Specimens of Pyrgulopsis stearnsiana sensu stricto that were examined as part of this study [file zookeys-601-001-s002.xlsx]

## Sheet: Appendix2
Appendix 2. Specimens of Pyrgulopsis stearnsiana sensu stricto that were examined as part of this study. All material is from California.
County	Catalog #	Locality	Latitude	Longitude	Collection date
	ANSP 27961	Near Oakland	n. d.	n. d.	n. d.
	ANSP 39667	ibid.	n. d.	n. d.	n. d.
Alameda	*USNM 1252039	Spring north of Geary Road, east of Calaveras Reservoir	37.50219° N	121.76624° W	6/12/2014
ibid.	*USNM 1252040	Spring north of Geary Road, north of Calaveras Reservoir	37.52596° N	121.84404° W	6/12/2014
ibid.	*USNM 1252041	Spring south of Geary Road, northeast of Calaveras Reservoir	37.515° N	121.85684° W	6/12/2014
ibid.	*USNM 1287744	Temescal Creek, at intersection of Florence Terrace and Duncan Way, Oakland	37.83599° N	122.21864° W	6/22/2015
ibid.	USNM 1291731	Temescal Creek, at intersection of Florence Terrace and Duncan Way, Oakland	37.83599° N	122.21864° W	7/27/2015
ibid.	USNM 1291317	ibid.	ibid.	ibid.	8/8/2015
ibid.	USNM 1297168	ibid.	ibid.	ibid.	10/15/2015
ibid.	USNM 873366	Palo Seco Creek, terminal pool at Park Boulevard-Warren Freeway Junction, Oakland	37.81888° N	122.20697° W	6/15/1988
ibid.	USNM 874141	ibid.	ibid.	ibid.	6/30/1991
ibid.	USNM 873135	San Leandro Creek, ca. 100 m up flow from Bancroft Street	37.72889° N	122.14900° W	8/3/1973
Contra Costa	*USNM 894694	Springs, Wildcat Canyon, El Sobrante	37.95446° N	122.29768° W	1/31/1998
ibid.	USNM 894756	ibid.	ibid.	ibid.	10/22/2000
ibid.	USNM 1291729	ibid.	ibid.	ibid.	8/4/2015
ibid.	USNM 1292445	ibid.	ibid.	ibid.	8/10/2015
ibid.	BellMNH 20814	Russellman Park Spring	37.91153° N	121.90447° N	6/22/1977
Marin	*USNM 1287755	Spring tributary to northeast corner of Rodeo Lagoon	37.83228° N	122.52865° W	6/23/2015
ibid.	BellMNH 20933	Tributary to Rodeo Lagoon	37.83185° N	122.52777° W	1/23/1966
ibid.	*USNM 1287763	Stream at Hilarita, Tiburon Peninsula	37.88357° N	122.46451° W	6/28/2015
ibid.	BellMNH 20815	Rivulet, Tiburon	37.8865° N	122.44679° W	6/18/1978
ibid.	BellMNH 20816	Stream at Tiburon Peninsula Club, Hilarita	37.88244° N	122.46842° W	2/12/1966
ibid.	BellMNH 20932	Rivulet southeast of Tiburon Peninsula Club, Tiburon	n. d.	n. d.	4/29/1982
ibid.	USNM 874918	Seep south of Stinson Beach	37.89931° N	122.64265° W	8/18/1979
ibid.	USNM 905254	ibid.	ibid.	ibid.	6/25/2000
ibid.	*USNM 1287754	ibid.	ibid.	ibid.	6/23/2015
ibid.	BellMNH 20813	Seepage	38.26264° N	122.927° W	6/22/1973
Monterey	*USNM 1287756	McWay Creek, just above Hwy 1 crossing	36.1622° N	121.66593° W	6/24/2015
ibid.	*USNM 1287758	Spring at Seven Stairs, along Hwy 1	35.89799° N	121.69178° W	6/24/2015
ibid.	*USNM 1287759	Stream south of Salmon Creek, along Hwy 1	35.80409° N	121.34908° W	6/24/2105
ibid.	*USNM 905251	Partington Creek, just up flow from Hwy 1 crossing	36.17704° N	121.69341° W	6/24/2000
ibid.	USNM 1287757	ibid.	ibid.	ibid.	6/24/2015
ibid.	BellMNH 20806	Rivulet by Hwy 1	35.97974° N	121.48957° W	6/13/1970
ibid.	BellMNH 20807	Plaskett Creek, campground	35.91804° N	121.46668° W	6/13/1970
San Francisco	USNM 1252034	Spring run, Glen Canyon Park, upper Islais Creek, San Francisco	37.74131° N	122.44236° W	6/9/2014
ibid.	*USNM 1252035	Seep under the connector between Hwy 280 and Hwy 101, San Francisco	37.73383° N	122.41064° W	6/10/2014
ibid.	*USNM 1252036	Spring north of Laguna Honda	37.75567° N	122.4626° W	6/10/2014
ibid.	*USNM 1252037	Lobos Creek, near the end of 22nd Avenue, San Francisco	37.78723° N	122.48232° W	6/10/2014
ibid.	*USNM 1252038	Spring along trail northeast of Ft. Miley, San Francisco	37.7855° N	122.5052° W	6/10/2014
San Luis Obispo	BellMNH 20804	Spring east of Hwy 1, 0.48 km southeast of Leffingwell Creek	35.58055° N	121.11431° W	6/8/1970
ibid.	*USNM 1287760	Springs southeast of Leffengwell Creek, along Hwy 1	35.57636° N	121.11137° W	6/24/2015
ibid.	BellMNH 20818	Calera Creek, Pacifica	37.61481° N	122.48623° W	2/15/1966
Santa Barbara	SBMNH 74244	Spring-fed pool in creek along road at 1.1 km from Tepusquet Road, Colson Canyon	34.93051° N	120.20136° N	11/5/1961
ibid.	SBMNH 74280	ibid.	ibid.	ibid.	12/14/1961
ibid.	*USNM 905256	ibid.	ibid.	ibid.	6/24/2000
ibid.	BellMNH 21050	Tributary of San Antonio Creek, 1.6 km east-southeast of Marshallia Ranch	34.77624° N	120.48431° W	6/7/1970
ibid.	*USNM 1287761	San Miguelito Creek, Miguelito County Park, south of Lompoc	34.59212° N	120.47112° W	6/25/2015
Santa Clara	*USNM 1252042	Spring along Weller Road, west of Calaveras Reservoir	37.48046° N	121.85483° W	6/12/2014
Sonoma	BellMNH 20811	Roadside spring	38.61594° N	123.22691° W	10/28/1971
ibid.	BellMNH 20822	Rivulet by Hwy 1, 60-90 m southeast of Stewarts Point Creek	38.65093° N	123.39818° W	2/4/1967
* MtDNA voucher
n. d. No data
